# Supplementary material for: Comprehensive Immunohistochemical Study of the SWI/SNF Complex Expression Status in Gastric Cancer Reveals an Adverse Prognosis of SWI/SNF Deficiency in Genomically Stable Gastric Carcinomas
Source: Cancers (Basel). 2021 Aug 2;13(15):3894. doi: 10.3390/cancers13153894 (PMC8345509; doi:10.3390/cancers13153894)
Supplement: Supplementary file 1 [file cancers-13-03894-s001.zip]

Archive with 1 entries (1 files):
- cancers-1320894-supplementary.pdf
